# Supplementary material for: Gaze-Based Detection of Thoughts across Naturalistic Tasks Using a PSO-Optimized Random Forest Algorithm
Source: Bioengineering (Basel). 2024 Jul 27;11(8):760. doi: 10.3390/bioengineering11080760 (PMC11351278; doi:10.3390/bioengineering11080760)
Supplement: Supplementary file 1 [file bioengineering-11-00760-s001.zip]

Archive with 1 entries (1 files):
- bioengineering-3084783-supplementary.pdf
